# Supplementary material for: Wafer-Level Vacuum-Packaged Electric Field Microsensor: Structure Design, Theoretical Model, Microfabrication, and Characterization
Source: Micromachines (Basel). 2022 Jun 11;13(6):928. doi: 10.3390/mi13060928 (PMC9229140; doi:10.3390/mi13060928)
Supplement: Supplementary file 1 [file micromachines-13-00928-s001.zip]

Archive with 1 entries (1 files):
- micromachines-1703694-supplementary.pdf
